# Supplementary material for: Organic–Inorganic Hybrid Pigments Based on Bentonite: Strategies to Stabilize the Quinoidal Base Form of Anthocyanin
Source: Int J Mol Sci. 2023 Jan 26;24(3):2417. doi: 10.3390/ijms24032417 (PMC9917136; doi:10.3390/ijms24032417)
Supplement: Supplementary file 1 [file ijms-24-02417-s001.zip]

Archive with 1 entries (1 files):
- ijms-2050280-supplementary.pdf
